# Supplementary material for: Phage-assisted evolution of allosteric protein switches
Source: Nat Commun. 2026 Apr 14;17:3498. doi: 10.1038/s41467-026-71717-0 (PMC13079736; doi:10.1038/s41467-026-71717-0)
Supplement: Supplementary file 4 — Supplementary Data 1-6 [file 41467_2026_71717_MOESM4_ESM.xlsx]

## Sheet: S1 - Strains, Plasmids, and SPs
Table S1 | List of E Coli Strains, Circuits, SPs, mRFP Reporter Assay, and RAMPhaGE phages and plasmids
	E. Coli Strains
	Name	Plasmid	Antibiotic Resistance	Source	Strain Genotype	Description
	TOP10	None	N/A	Thermo Fisher Scientific	F- mcrA (mrr-hsdRMS-mcrBC) 80lacZ M15 lacX74 recA1 ara 139 (ara-leu)7697 galU galK rpsL (StrR) endA1 nupG	Bacterial Strain used in cloning, mRFP Reporter, and flow cytometry assays
	S2060	None	Streptomycin and Tetracycline	S2060 was a gift from David Liu (Addgene plasmid # 105064)	F’ proA+B+ Δ(lacIZY) zzf::Tn10 lacIQ1 PN25-tetR luxCDE Ppsp(AR2) lacZ luxR Plux groESL / endA1 recA1 galE15 galK16 nupG rpsL ΔlacIZYA araD139 Δ(ara,leu)7697 mcrA Δ(mrr-hsdRMS-mcrBC) proBA::pir116 araE201 ΔrpoZ Δflu ΔcsgABCDEFG ΔpgaC λ–	Bacterial strain used to carry all PANCE/POGO-PANCE circuits; Addgene plasmid # 105064
	S2208	pJC175e	Streptomycin, Tetracycline, Ampicillin	Produced as reported in Miller, Wang, & Liu (2020)	F’ proA+B+ Δ(lacIZY) zzf::Tn10 lacIQ1 PN25-tetR luxCDE Ppsp(AR2) lacZ luxR Plux groESL / endA1 recA1 galE15 galK16 nupG rpsL ΔlacIZYA araD139 Δ(ara,leu)7697 mcrA Δ(mrr-hsdRMS-mcrBC) proBA::pir116 araE201 ΔrpoZ Δflu ΔcsgABCDEFG ΔpgaC λ–	Psp-GIII Circuit containing S2060; Used for plaque assays
	Evolution Circuits
	Name	Resistance	Origin	Description	Corresponding Figure	Plasmid Sequence
	pJC175e	AmpR	pSC101	PSP-GIII Cassette Circuit; transformed into S2060 for plaque assays; Addgene plasmid #79219	N/A	tcagatccttccgtatttagccagtatgttctctagtgtggttcgttgtttttgcgtgagccatgagaacgaaccattgagatcatgcttactttgcatgtcactcaaaaattttgcctcaaaactggtgagctgaatttttgcagttaaagcatcgtgtagtgtttttcttagtccgttacgtaggtaggaatctgatgtaatggttgttggtattttgtcaccattcatttttatctggttgttctcaagttcggttacgagatccatttgtctatctagttcaacttggaaaatcaacgtatcagtcgggcggcctcgcttatcaaccaccaatttcatattgctgtaagtgtttaaatctttacttattggtttcaaaacccattggttaagcct…
	pLlacO1-DP6	CmR	cloDF13	AraC compatible Mutagenesis Circuit; Developed from DP6 (Addgene plasmid #140446) and based on the design of PLlac-MP6-SpecR (Brödel et. al 2020); Addgene Plasmid #242138	Described in Fig 2A; Used in Fig 2C, Fig S1C-D, Fig 3A and C, Fig S5A-B, Fig 5E, Fig S10A-B, Fig S11A	acggcctatttggcttggcacgtaagaggttccaactttcaccataatgaaataagatcactaccgggcgtattttttgagttatcgagattttcaggagctaaggaagctaaaatggagaaaaaaatcactggatataccaccgttgatatatcccaatggcatcgtaaagaacattttgaggcatttcagtcagttgctaaatgtacctataaccagaccgttcagctggatattacggcctttttaaagaccgtaaagaaaaataagcacaagttttatccggcctttattcacattcttgcccgcctgatgaatgctcatccggagttccgtatggcaatgaaagacggtgagctggtgatatgggatagtgttcacccttgttacaccgttttc…
	PACE_AP_Pos_pBADProm	AmpR	pSC101	pBAD-sd8-GIII Cassette; AP Pos Circuit; Developed from MSP955 (Addgene plasmid #98784); Addgene Plasmid #242139	Described in Fig 2B; Used in Fig 2B-C, S1B-D, Fig 3A and C, S4D, S5B, Fig 5G-H, S13A-B and D	tcagatccttccgtatttagccagtatgttctctagtgtggttcgttgtttttgcgtgagccatgagaacgaaccattgagatcatgcttactttgcatgtcactcaaaaattttgcctcaaaactggtgagctgaatttttgcagttaaagcatcgtgtagtgtttttcttagtccgttacgtaggtaggaatctgatgtaatggttgttggtattttgtcaccattcatttttatctggttgttctcaagttcggttacgagatccatttgtctatctagttcaacttggaaaatcaacgtatcagtcgggcggcctcgcttatcaaccaccaatttcatattgctgtaagtgtttaaatctttacttattggtttcaaaacccattggttaagcct…
	PACE_AP_GIII_Titrate	CmR	cloDF13	PSP-LacO Cassette; AP Prop Circuit; Developed from the aTc-GIII titration cassette in DP6; Addgene Plasmid #242140	Described in Fig 2H; Used in Fig S3B, Fig 2I, S4E, Fig 3A and C, Fig 5G, S13A-B and D, S14	acggcctatttggcttttacgccccgccctgccactcatcgcagtactgttgtaattcattaagcattctgccgacatggaagccatcacaaacggcatgatgaacctgaatcgccagcggcatcagcaccttgtcgccttgcgtataatatttgcccatagtgaaaacgggggcgaagaagttgtccatattggccacgtttaaatcaaaactggtgaaactcacccagggattggctgagacgaaaaacatattctcaataaaccctttagggaaataggccaggttttcaccgtaacacgccacatcttgcgaatatatgtgtagaaactgccggaaatcgtcgtggtattcactccagagcgatgaaaacgtttcagtttgctcatggaaaacgg…
	PACE_AP_Neg_pBADProm	AmpR	ColE1	pBAD-SD8-GIII Neg; AP Neg Circuit; Developed from pDB016 (Addgene plasmid # 99220); Addgene Plasmid #242141	Described in Fig 2H; Used in Fig S3A-B, Fig 2I, S4E, Fig 3A and C, Fig 5G, S13A-B and D, S14	tttttctgcgcgtaatctgctgcttgcaaacaaaaaaaccaccgctaccagcggtggtttgtttgccggatcaagagctaccacctctttttccgaaggtaactggcttcagcagagcgcagataccaaatactgtccttctagtgtagccgtagttaggccaccacttcaagaactctgtagcaccgcctacatacctcgctctgctaatcctgttaccagtggctgctgccagtggcgataagtcgtgtcttaccgggttggactcaagacgatagttaccggataaggcgcagcggtcgggctgaacggggggttcgtgcacacagcccagcttggagcgaacgacctacaccgaactgagatacctacagcgtgagctatgagaaagcgccacgc…
	Selection Phage Assembly Plasmids and Phages
	Name	Resistance	Origin	Description	Corresponding Figure	Plasmid Sequence
	pBT114	Kan	pSC101	Contains one set of M13 Phage Genome genes to assemble a fully assembled phage missing gene III with SapI Golden Gate Assembly; Addgene plasmid #138523	N/A	caaacaatcaggattatattgatgaattgccatcacctgataatcaggaatatgatgataattccgctccttctggtggtttctttgtcccgcaaaatgataatgttactcaaacttttaaaattaataacgttcgggcaaaggatttaatacgagttgtcgaattgtttgtaaagtctaatacttctaaatcctcaaatgtattatctattgacggatctaatctattagttgttagtgctcctaaagatattttagataacctttctcaattcctttcaactgttgatttgccaactgaccaggtattgattgagggtttgatatttgaggttcagcaaggtgatgctttagatttttcatttgctgctggctctcagcgtggcactgttgcaggcg…
	pBT29	Kan	pSC101	Contains one set of M13 Phage Genome genes to assemble a fully assembled phage missing gene III with SapI Golden Gate Assembly; Addgene plasmid #122599	N/A	cttattatcaaccggggtacatatgattgacatgctagttttacggttaccgttcatcgattctcttgtttgctccagactctcaggcaatgacctgatagcctttgtagatctctcaaaaatagctaccctctccggcatgaatttatcagctagaacggttgaatatcatgttgatggtgatttgactgtctccggcctttcccacccttttgaatctttacctacacattactcaggcattgcatttaaaatatatgagggttctaaaaatttttatccttgcgttgaaataaaggcttctcccgcaaaagtattacaggggcataatgtttttggtacaaccgatttaggtttatgctctgaggctttattgcttaattttgctaattctttgcc…
	SPentry_Kan_ccdB	Kan	ColE1	Entry vector for producing SP gene of Interest; Addgene Plasmid #242142	N/A	tgtcgggtttcgccacctctgacttgagcgtcgatttttgtgatgctcgtcaggggggcggagcctatggaaaaacgccagcaacgcggcctttttacggttcctggccttttgctggccttttgctcacatgttctttcctgcgttatcccctgattctgtggataaccgtattaccgcctttgagtgagctgataccgctcgccgcagccgaacgaccgagcgcagcgagtcagtgagcgagaatgctcttctagtTGGCACACCCCTTGCTTTGTCTTTATCAACGCAAATAACAAGTTGATAACAAGCTAGCAGGAGGaattcATGCAGTTTAAGGTTTACACCTATAAAAGagagagccgttatcgtctgtttgtggatgtacagagtgatatt…
	SPentry_CM_ccdB	CM	ColE1	Entry vector for producing SP gene of Interest	N/A	tgtcgggtttcgccacctctgacttgagcgtcgatttttgtgatgctcgtcaggggggcggagcctatggaaaaacgccagcaacgcggcctttttacggttcctggccttttgctggccttttgctcacatgttctttcctgcgttatcccctgattctgtggataaccgtattaccgcctttgagtgagctgataccgctcgccgcagccgaacgaccgagcgcagcgagtcagtgagcgagaatgctcttctagtTGGCACACCCCTTGCTTTGTCTTTATCAACGCAAATAACAAGTTGATAACAAGCTAGCAGGAGGaattcATGCAGTTTAAGGTTTACACCTATAAAAGagagagccgttatcgtctgtttgtggatgtacagagtgatatt…
	PACE_SP_SD4_AraC	Kan	ColE1	Contains an AraC gene to assemble a fully assembled phage missing gene III with SapI Golden Gate Assembly; Addgene Plasmid #242143	N/A	agtaaggaggaaaaatgtccgcggaagcgcagaacgatccgctgctgccgggctatagctttaacgcgcatctggtggcgggcctgaccccgattgaagcgaacggctatctggatttttttattgatcgcccgctgggcatgaaaggctatattctgaacctgaccattcgcggccagggcgtggtgaaaaaccagggccgcgaatttgtgtgccgcccgggcgatattctgctgtttccgccgggcgaaattcatcattatggccgccatccggaagcgcgcgaatggtatcatcagtgggtgtattttcgcccgcgcgcgtattggcatgaatggctgaactggccgagcatttttgcgaacaccggcttttttcgcccggatgaagcgcatcagc…
	PACE_SP_SD4_AraC_S170_LOV	Kan	ColE1	Contains an AraC-LOV Chimera gene to assemble a fully assembled phage missing gene III with SapI Golden Gate Assembly; Addgene Plasmid #242144	N/A	agtaaggaggaaaaatgtccgcggaagcgcagaacgatccgctgctgccgggctatagctttaacgcgcatctggtggcgggcctgaccccgattgaagcgaacggctatctggatttttttattgatcgcccgctgggcatgaaaggctatattctgaacctgaccattcgcggccagggcgtggtgaaaaaccagggccgcgaatttgtgtgccgcccgggcgatattctgctgtttccgccgggcgaaattcatcattatggccgccatccggaagcgcgcgaatggtatcatcagtgggtgtattttcgcccgcgcgcgtattggcatgaatggctgaactggccgagcatttttgcgaacaccggcttttttcgcccggatgaagcgcatcagc…
	PACE_SP_SD4_AraC_R2_S170_LOV	Kan	ColE1	Contains an AraC R2 Variant-LOV Chimera gene to assemble a fully assembled phage missing gene III with SapI Golden Gate Assembly; Addgene Plasmid #242145	N/A	agtaaggaggaaaaatgtccgcgaaagcgcagaacgatccgctgctgccgggctatagctttaacgcacatctggtggcgggcctgaccccgattgaagcgaacggctatctggatttttttattgatcgcccgctgggcatgaaaggctatattctgaacctgaccattcgcggccagggcgtggtgaaaaaccagggccgcgaatttgtgtgccgcccgggcgatattctgctgtttccgccgggcgaaattcatcattatggccgccatccggaagcgcgagaatggtatcatcagtgggtgtattttcgcccgcgcgcgtattggcatgaatggctgaactggccgagcatttttgcgaacaccggcttttttcgcccggatgaagcgcatcagc…
	PACE_SP_SD4_AraC_R5_S170_LOV	Kan	ColE1	Contains an AraC R5 Variant-LOV Chimera gene to assemble a fully assembled phage missing gene III with SapI Golden Gate Assembly; Addgene Plasmid #242146	N/A	agtaaggaggaaaaatgtccgaggaagcgcagaacgatccgctgctgccgggctatagctttaacgcgcatctggtggcgggcctgaccccgattgaagcgaacggctatctggatttttttattgatcgcccgctgggcatgaaaggctatattctgaacctgaccattcgcggccagggcgtggtgaaaaaccagggccgcgaatttgtgtgccgcccgggcgatattctgctgtttccgccgggcgaaattcatcattatggccgccatccggaagcgcgcgaatggtatcatcagtgggtgtattttcgcccgcgcgcgtattggcatgaatggctgaactggccgagcatttttgcgaacaccggcttttttcgcccggatgaagcgcatcagc…
	AraC Selection Phage	N/A	M13 Phage Ori	Phage genome containing AraC and all M13 genes except gene III	Used in Fig 2B-C and I, Fig S1B-D, S3A-B	agtaaggaggaaaaatgtccgcggaagcgcagaacgatccgctgctgccgggctatagctttaacgcgcatctggtggcgggcctgaccccgattgaagcgaacggctatctggatttttttattgatcgcccgctgggcatgaaaggctatattctgaacctgaccattcgcggccagggcgtggtgaaaaaccagggccgcgaatttgtgtgccgcccgggcgatattctgctgtttccgccgggcgaaattcatcattatggccgccatccggaagcgcgcgaatggtatcatcagtgggtgtattttcgcccgcgcgcgtattggcatgaatggctgaactggccgagcatttttgcgaacaccggcttttttcgcccggatgaagcgcatcagc…
	AraC R2 Selection Phage	N/A	M13 Phage Ori	Phage genome containing AraC R2 and all M13 genes except gene III	Derived from Fig 2C and D; Used in Fig2I and S3B	agtaaggaggaaaaatgtccgcgAaagcgcagaacgatccgctgctgccgggctatagctttaacgcAcatctggtggcgggcctgaccccgattgaagcgaacggctatctggatttttttattgatcgcccgctgggcatgaaaggctatattctgaacctgaccattcgcggccagggcgtggtgaaaaaccagggccgcgaatttgtgtgccgcccgggcgatattctgctgtttccgccgggcgaaattcatcattatggccgccatccggaagcgcgAgaatggtatcatcagtgggtgtattttcgcccgcgcgcgtattggcatgaatggctgaactggccgagcatttttgcgaacaccggcttttttcgcccggatgaagcgcatcagc…
	AraC R5 Selection Phage	N/A	M13 Phage Ori	Phage genome containing AraC R5 and all M13 genes except gene III	Derived from Fig 2C and D; Used in Fig2I and S3B	agtaaggaggaaaaatgtccgAggaagcgcagaacgatccgctgctgccgggctatagctttaacgcgcatctggtggcgggcctgaccccgattgaagcgaacggctatctggatttttttattgatcgcccgctgggcatgaaaggctatattctgaacctgaccattcgcggccagggcgtggtgaaaaaccagggccgcgaatttgtgtgccgcccgggcgatattctgctgtttccgccgggcgaaattcatcattatggccgccatccggaagcgcgcgaatggtatcatcagtgggtgtattttcgcccgcgcgcgtattggcatgaatggctgaactggccgagcatttttgcgaacaccggcttttttcgcccggatgaagcgcatcagc…
	AraC S170 LOV Selection Phage	N/A	M13 Phage Ori	Phage genome containing AraC S170 LOV and all M13 genes except gene III	Used in Fig S4D-E, S8A-C, S10A-E, S11A-C, and S12A-D	agtaaggaggaaaaatgtccgcggaagcgcagaacgatccgctgctgccgggctatagctttaacgcgcatctggtggcgggcctgaccccgattgaagcgaacggctatctggatttttttattgatcgcccgctgggcatgaaaggctatattctgaacctgaccattcgcggccagggcgtggtgaaaaaccagggccgcgaatttgtgtgccgcccgggcgatattctgctgtttccgccgggcgaaattcatcattatggccgccatccggaagcgcgcgaatggtatcatcagtgggtgtattttcgcccgcgcgcgtattggcatgaatggctgaactggccgagcatttttgcgaacaccggcttttttcgcccggatgaagcgcatcagc…
	AraC R2 S170 LOV Selection Phage	N/A	M13 Phage Ori	Phage genome containing AraC R2 S170 LOV and all M13 genes except gene III	Used in Fig S4B-E, Fig 3A and C, Fig 5G, and Fig S13A and D	agtaaggaggaaaaatgtccgcgaaagcgcagaacgatccgctgctgccgggctatagctttaacgcacatctggtggcgggcctgaccccgattgaagcgaacggctatctggatttttttattgatcgcccgctgggcatgaaaggctatattctgaacctgaccattcgcggccagggcgtggtgaaaaaccagggccgcgaatttgtgtgccgcccgggcgatattctgctgtttccgccgggcgaaattcatcattatggccgccatccggaagcgcgagaatggtatcatcagtgggtgtattttcgcccgcgcgcgtattggcatgaatggctgaactggccgagcatttttgcgaacaccggcttttttcgcccggatgaagcgcatcagc…
	AraC R5 S170 LOV Selection Phage	N/A	M13 Phage Ori	Phage genome containing AraC R2 S170 LOV and all M13 genes except gene III	Used in Fig S4B-E, Fig 3A	agtaaggaggaaaaatgtccgaggaagcgcagaacgatccgctgctgccgggctatagctttaacgcgcatctggtggcgggcctgaccccgattgaagcgaacggctatctggatttttttattgatcgcccgctgggcatgaaaggctatattctgaacctgaccattcgcggccagggcgtggtgaaaaaccagggccgcgaatttgtgtgccgcccgggcgatattctgctgtttccgccgggcgaaattcatcattatggccgccatccggaagcgcgcgaatggtatcatcagtgggtgtattttcgcccgcgcgcgtattggcatgaatggctgaactggccgagcatttttgcgaacaccggcttttttcgcccggatgaagcgcatcagc…
	Expression Plasmids
	Name	Resistance	Origin	Description	Corresponding Figure	Plasmid Sequence
	pJUMP27_pBAD_mRFP_LVA	KanR	pSC101	pBAD-mRFP Reporter Plasmid; co-transformed with AraC variants below unless indicated otherwise; Addgene Plasmid #242147	Described in Fig S1E; Used in Fig 2E-F, Fig S10B, Fig S17A-B, Fig S18B-F S5D-E, Fig 4B and C, and Fig 5J	ttaattaaggagttttgcaggtgccttggaacacctgcttttcgctgaattcgcggccgcttctagaaagaaaccaattgtccatattgcatcagacattgccgtcactgcgtcttttactggctcttctcgctaaccaaaccggtaaccccgcttattaaaagcattctgtaacaaagcgggaccaaagccatgacaaaaacgcgtaacaaaagtgtctataatcacggcagaaaagtccacattgattatttgcacggcgtcacactttgctatgccatagcatttttatccataagattagcggatcctacctgacgctttttatcgcaactctctactgtttctccatgaccgaattcaaaagatcttttaagaaggagatatacatatggcgag…
	pDest_PANCEd_AraC_SD4_WT	CmR	pMB1	Expression Plasmid containing a LacI repressed SD4 AraC cassette; Circuit described in Fig 1E; Used in Fig 2E; Addgene Plasmid #242148	Used in Fig 2E	aacgccagcaacgcggcctttttacggttcctggccttttgctggccttttgctcacatgttctttcctgcgttatcccctgattctgtggataaccgtattaccgcctttgagtgagctgataccgctcgccgcagccgaacgaccgagcgcagcgagtcagtgagcgaggaagcggaagagcgccacggtgattcattctgctaaccagtaaggcaaccccgccagcctagccgggtcctcaacgacaggagcacgatcatgctagtcatgccccgcgcccaccggaaggagctgactgggttgaaggctctcaagggcatcggtcgagatcccggtgcctaatgagtgagctaacttacattaattgcgttgcgctcactgcccgctttccagtcg…
	pDest_PANCEd_AraC_SD4_R1_C1	CmR	pMB1	Expression Plasmid containing a LacI repressed SD4 PANCE AraC variant cassette	Used in Fig 2E	aacgccagcaacgcggcctttttacggttcctggccttttgctggccttttgctcacatgttctttcctgcgttatcccctgattctgtggataaccgtattaccgcctttgagtgagctgataccgctcgccgcagccgaacgaccgagcgcagcgagtcagtgagcgaggaagcggaagagcgccacggtgattcattctgctaaccagtaaggcaaccccgccagcctagccgggtcctcaacgacaggagcacgatcatgctagtcatgccccgcgcccaccggaaggagctgactgggttgaaggctctcaagggcatcggtcgagatcccggtgcctaatgagtgagctaacttacattaattgcgttgcgctcactgcccgctttccagtcg…
	pDest_PANCEd_AraC_SD4_R2_C1	CmR	pMB1	Expression Plasmid containing a LacI repressed SD4 PANCE AraC variant cassette; Addgene Plasmid #242149	Used in Fig 2E	aacgccagcaacgcggcctttttacggttcctggccttttgctggccttttgctcacatgttctttcctgcgttatcccctgattctgtggataaccgtattaccgcctttgagtgagctgataccgctcgccgcagccgaacgaccgagcgcagcgagtcagtgagcgaggaagcggaagagcgccacggtgattcattctgctaaccagtaaggcaaccccgccagcctagccgggtcctcaacgacaggagcacgatcatgctagtcatgccccgcgcccaccggaaggagctgactgggttgaaggctctcaagggcatcggtcgagatcccggtgcctaatgagtgagctaacttacattaattgcgttgcgctcactgcccgctttccagtcg…
	pDest_PANCEd_AraC_SD4_R3_C1	CmR	pMB1	Expression Plasmid containing a LacI repressed SD4 PANCE AraC variant cassette	Used in Fig 2E	aacgccagcaacgcggcctttttacggttcctggccttttgctggccttttgctcacatgttctttcctgcgttatcccctgattctgtggataaccgtattaccgcctttgagtgagctgataccgctcgccgcagccgaacgaccgagcgcagcgagtcagtgagcgaggaagcggaagagcgccacggtgattcattctgctaaccagtaaggcaaccccgccagcctagccgggtcctcaacgacaggagcacgatcatgctagtcatgccccgcgcccaccggaaggagctgactgggttgaaggctctcaagggcatcggtcgagatcccggtgcctaatgagtgagctaacttacattaattgcgttgcgctcactgcccgctttccagtcg…
	pDest_PANCEd_AraC_SD4_R4_C1	CmR	pMB1	Expression Plasmid containing a LacI repressed SD4 PANCE AraC variant cassette	Used in Fig 2E	aacgccagcaacgcggcctttttacggttcctggccttttgctggccttttgctcacatgttctttcctgcgttatcccctgattctgtggataaccgtattaccgcctttgagtgagctgataccgctcgccgcagccgaacgaccgagcgcagcgagtcagtgagcgaggaagcggaagagcgccacggtgattcattctgctaaccagtaaggcaaccccgccagcctagccgggtcctcaacgacaggagcacgatcatgctagtcatgccccgcgcccaccggaaggagctgactgggttgaaggctctcaagggcatcggtcgagatcccggtgcctaatgagtgagctaacttacattaattgcgttgcgctcactgcccgctttccagtcg…
	pDest_PANCEd_AraC_SD4_R5_C1	CmR	pMB1	Expression Plasmid containing a LacI repressed SD4 PANCE AraC variant cassette; Addgene Plasmid #242150	Used in Fig 2E	aacgccagcaacgcggcctttttacggttcctggccttttgctggccttttgctcacatgttctttcctgcgttatcccctgattctgtggataaccgtattaccgcctttgagtgagctgataccgctcgccgcagccgaacgaccgagcgcagcgagtcagtgagcgaggaagcggaagagcgccacggtgattcattctgctaaccagtaaggcaaccccgccagcctagccgggtcctcaacgacaggagcacgatcatgctagtcatgccccgcgcccaccggaaggagctgactgggttgaaggctctcaagggcatcggtcgagatcccggtgcctaatgagtgagctaacttacattaattgcgttgcgctcactgcccgctttccagtcg…
	pDest_PANCEd_AraC_SD4_R6_C1	CmR	pMB1	Expression Plasmid containing a LacI repressed SD4 PANCE AraC variant cassette	Used in Fig 2E	aacgccagcaacgcggcctttttacggttcctggccttttgctggccttttgctcacatgttctttcctgcgttatcccctgattctgtggataaccgtattaccgcctttgagtgagctgataccgctcgccgcagccgaacgaccgagcgcagcgagtcagtgagcgaggaagcggaagagcgccacggtgattcattctgctaaccagtaaggcaaccccgccagcctagccgggtcctcaacgacaggagcacgatcatgctagtcatgccccgcgcccaccggaaggagctgactgggttgaaggctctcaagggcatcggtcgagatcccggtgcctaatgagtgagctaacttacattaattgcgttgcgctcactgcccgctttccagtcg…
	pDest_PANCEd_AraC_sd2_WT	CmR	pMB1	Expression Plasmid containing a LacI repressed sd2 AraC cassette	Used in Fig 2E	aacgccagcaacgcggcctttttacggttcctggccttttgctggccttttgctcacatgttctttcctgcgttatcccctgattctgtggataaccgtattaccgcctttgagtgagctgataccgctcgccgcagccgaacgaccgagcgcagcgagtcagtgagcgaggaagcggaagagcgccacggtgattcattctgctaaccagtaaggcaaccccgccagcctagccgggtcctcaacgacaggagcacgatcatgctagtcatgccccgcgcccaccggaaggagctgactgggttgaaggctctcaagggcatcggtcgagatcccggtgcctaatgagtgagctaacttacattaattgcgttgcgctcactgcccgctttccagtcg…
	pDest_PANCEd_AraC_sd2_R1_C1	CmR	pMB1	Expression Plasmid containing a LacI repressed sd2 AraC PANCE variant cassette	Used in Fig 2F	aacgccagcaacgcggcctttttacggttcctggccttttgctggccttttgctcacatgttctttcctgcgttatcccctgattctgtggataaccgtattaccgcctttgagtgagctgataccgctcgccgcagccgaacgaccgagcgcagcgagtcagtgagcgaggaagcggaagagcgccacggtgattcattctgctaaccagtaaggcaaccccgccagcctagccgggtcctcaacgacaggagcacgatcatgctagtcatgccccgcgcccaccggaaggagctgactgggttgaaggctctcaagggcatcggtcgagatcccggtgcctaatgagtgagctaacttacattaattgcgttgcgctcactgcccgctttccagtcg…
	pDest_PANCEd_AraC_sd2_R2_C1	CmR	pMB1	Expression Plasmid containing a LacI repressed sd2 AraC PANCE variant cassette	Used in Fig 2F	aacgccagcaacgcggcctttttacggttcctggccttttgctggccttttgctcacatgttctttcctgcgttatcccctgattctgtggataaccgtattaccgcctttgagtgagctgataccgctcgccgcagccgaacgaccgagcgcagcgagtcagtgagcgaggaagcggaagagcgccacggtgattcattctgctaaccagtaaggcaaccccgccagcctagccgggtcctcaacgacaggagcacgatcatgctagtcatgccccgcgcccaccggaaggagctgactgggttgaaggctctcaagggcatcggtcgagatcccggtgcctaatgagtgagctaacttacattaattgcgttgcgctcactgcccgctttccagtcg…
	pDest_PANCEd_AraC_sd2_R3_C1	CmR	pMB1	Expression Plasmid containing a LacI repressed sd2 AraC PANCE variant cassette	Used in Fig 2F	aacgccagcaacgcggcctttttacggttcctggccttttgctggccttttgctcacatgttctttcctgcgttatcccctgattctgtggataaccgtattaccgcctttgagtgagctgataccgctcgccgcagccgaacgaccgagcgcagcgagtcagtgagcgaggaagcggaagagcgccacggtgattcattctgctaaccagtaaggcaaccccgccagcctagccgggtcctcaacgacaggagcacgatcatgctagtcatgccccgcgcccaccggaaggagctgactgggttgaaggctctcaagggcatcggtcgagatcccggtgcctaatgagtgagctaacttacattaattgcgttgcgctcactgcccgctttccagtcg…
	pDest_PANCEd_AraC_sd2_R4_C1	CmR	pMB1	Expression Plasmid containing a LacI repressed sd2 AraC PANCE variant cassette	Used in Fig 2F	aacgccagcaacgcggcctttttacggttcctggccttttgctggccttttgctcacatgttctttcctgcgttatcccctgattctgtggataaccgtattaccgcctttgagtgagctgataccgctcgccgcagccgaacgaccgagcgcagcgagtcagtgagcgaggaagcggaagagcgccacggtgattcattctgctaaccagtaaggcaaccccgccagcctagccgggtcctcaacgacaggagcacgatcatgctagtcatgccccgcgcccaccggaaggagctgactgggttgaaggctctcaagggcatcggtcgagatcccggtgcctaatgagtgagctaacttacattaattgcgttgcgctcactgcccgctttccagtcg…
	pDest_PANCEd_AraC_sd2_R5_C1	CmR	pMB1	Expression Plasmid containing a LacI repressed sd2 AraC PANCE variant cassette	Used in Fig 2F	aacgccagcaacgcggcctttttacggttcctggccttttgctggccttttgctcacatgttctttcctgcgttatcccctgattctgtggataaccgtattaccgcctttgagtgagctgataccgctcgccgcagccgaacgaccgagcgcagcgagtcagtgagcgaggaagcggaagagcgccacggtgattcattctgctaaccagtaaggcaaccccgccagcctagccgggtcctcaacgacaggagcacgatcatgctagtcatgccccgcgcccaccggaaggagctgactgggttgaaggctctcaagggcatcggtcgagatcccggtgcctaatgagtgagctaacttacattaattgcgttgcgctcactgcccgctttccagtcg…
	pDest_PANCEd_AraC_sd2_R6_C1	CmR	pMB1	Expression Plasmid containing a LacI repressed sd2 AraC PANCE variant cassette	Used in Fig 2F	aacgccagcaacgcggcctttttacggttcctggccttttgctggccttttgctcacatgttctttcctgcgttatcccctgattctgtggataaccgtattaccgcctttgagtgagctgataccgctcgccgcagccgaacgaccgagcgcagcgagtcagtgagcgaggaagcggaagagcgccacggtgattcattctgctaaccagtaaggcaaccccgccagcctagccgggtcctcaacgacaggagcacgatcatgctagtcatgccccgcgcccaccggaaggagctgactgggttgaaggctctcaagggcatcggtcgagatcccggtgcctaatgagtgagctaacttacattaattgcgttgcgctcactgcccgctttccagtcg…
	pDest_PANCEd_AraC_S170_LOV_sd2_WT	CmR	pMB1	Expression Plasmid containing a LacI repressed sd2 AraC LOV S170 domain insertion cassette; Addgene Plasmid #242151	Used in Fig S5D-E, Fig S17A, Fig S18B, Fig 4B, and Fig 5J	aacgccagcaacgcggcctttttacggttcctggccttttgctggccttttgctcacatgttctttcctgcgttatcccctgattctgtggataaccgtattaccgcctttgagtgagctgataccgctcgccgcagccgaacgaccgagcgcagcgagtcagtgagcgaggaagcggaagagcgccacggtgattcattctgctaaccagtaaggcaaccccgccagcctagccgggtcctcaacgacaggagcacgatcatgctagtcatgccccgcgcccaccggaaggagctgactgggttgaaggctctcaagggcatcggtcgagatcccggtgcctaatgagtgagctaacttacattaattgcgttgcgctcactgcccgctttccagtcg…
	pDest_PANCEd_AraC_S170_LOV_sd2_R1_C1	CmR	pMB1	Expression Plasmid containing a LacI repressed sd2 AraC PANCE variant LOV S170 domain insertion cassette	Used in Fig S5D-E	aacgccagcaacgcggcctttttacggttcctggccttttgctggccttttgctcacatgttctttcctgcgttatcccctgattctgtggataaccgtattaccgcctttgagtgagctgataccgctcgccgcagccgaacgaccgagcgcagcgagtcagtgagcgaggaagcggaagagcgccacggtgattcattctgctaaccagtaaggcaaccccgccagcctagccgggtcctcaacgacaggagcacgatcatgctagtcatgccccgcgcccaccggaaggagctgactgggttgaaggctctcaagggcatcggtcgagatcccggtgcctaatgagtgagctaacttacattaattgcgttgcgctcactgcccgctttccagtcg…
	pDest_PANCEd_AraC_S170_LOV_sd2_R2_C1	CmR	pMB1	Expression Plasmid containing a LacI repressed sd2 AraC PANCE variant LOV S170 domain insertion cassette;Addgene Plasmid #242152	Used in Fig S5D-E, Fig S17B, Fig S18C, Fig 4B and C, and Fig 5J	aacgccagcaacgcggcctttttacggttcctggccttttgctggccttttgctcacatgttctttcctgcgttatcccctgattctgtggataaccgtattaccgcctttgagtgagctgataccgctcgccgcagccgaacgaccgagcgcagcgagtcagtgagcgaggaagcggaagagcgccacggtgattcattctgctaaccagtaaggcaaccccgccagcctagccgggtcctcaacgacaggagcacgatcatgctagtcatgccccgcgcccaccggaaggagctgactgggttgaaggctctcaagggcatcggtcgagatcccggtgcctaatgagtgagctaacttacattaattgcgttgcgctcactgcccgctttccagtcg…
	pDest_PANCEd_AraC_S170_LOV_sd2_R3_C1	CmR	pMB1	Expression Plasmid containing a LacI repressed sd2 AraC PANCE variant LOV S170 domain insertion cassette	Used in Fig S5D-E	aacgccagcaacgcggcctttttacggttcctggccttttgctggccttttgctcacatgttctttcctgcgttatcccctgattctgtggataaccgtattaccgcctttgagtgagctgataccgctcgccgcagccgaacgaccgagcgcagcgagtcagtgagcgaggaagcggaagagcgccacggtgattcattctgctaaccagtaaggcaaccccgccagcctagccgggtcctcaacgacaggagcacgatcatgctagtcatgccccgcgcccaccggaaggagctgactgggttgaaggctctcaagggcatcggtcgagatcccggtgcctaatgagtgagctaacttacattaattgcgttgcgctcactgcccgctttccagtcg…
	pDest_PANCEd_AraC_S170_LOV_sd2_R4_C1	CmR	pMB1	Expression Plasmid containing a LacI repressed sd2 AraC PANCE variant LOV S170 domain insertion cassette	Used in Fig S5D-E	aacgccagcaacgcggcctttttacggttcctggccttttgctggccttttgctcacatgttctttcctgcgttatcccctgattctgtggataaccgtattaccgcctttgagtgagctgataccgctcgccgcagccgaacgaccgagcgcagcgagtcagtgagcgaggaagcggaagagcgccacggtgattcattctgctaaccagtaaggcaaccccgccagcctagccgggtcctcaacgacaggagcacgatcatgctagtcatgccccgcgcccaccggaaggagctgactgggttgaaggctctcaagggcatcggtcgagatcccggtgcctaatgagtgagctaacttacattaattgcgttgcgctcactgcccgctttccagtcg…
	pDest_PANCEd_AraC_S170_LOV_sd2_R5_C1	CmR	pMB1	Expression Plasmid containing a LacI repressed sd2 AraC PANCE variant LOV S170 domain insertion cassette; Addgene Plasmid #242153	Used in Fig S5D-E and Fig 4B	aacgccagcaacgcggcctttttacggttcctggccttttgctggccttttgctcacatgttctttcctgcgttatcccctgattctgtggataaccgtattaccgcctttgagtgagctgataccgctcgccgcagccgaacgaccgagcgcagcgagtcagtgagcgaggaagcggaagagcgccacggtgattcattctgctaaccagtaaggcaaccccgccagcctagccgggtcctcaacgacaggagcacgatcatgctagtcatgccccgcgcccaccggaaggagctgactgggttgaaggctctcaagggcatcggtcgagatcccggtgcctaatgagtgagctaacttacattaattgcgttgcgctcactgcccgctttccagtcg…
	pDest_PANCEd_AraC_S170_LOV_sd2_R6_C1	CmR	pMB1	Expression Plasmid containing a LacI repressed sd2 AraC PANCE variant LOV S170 domain insertion cassette	Used in Fig S5D-E	aacgccagcaacgcggcctttttacggttcctggccttttgctggccttttgctcacatgttctttcctgcgttatcccctgattctgtggataaccgtattaccgcctttgagtgagctgataccgctcgccgcagccgaacgaccgagcgcagcgagtcagtgagcgaggaagcggaagagcgccacggtgattcattctgctaaccagtaaggcaaccccgccagcctagccgggtcctcaacgacaggagcacgatcatgctagtcatgccccgcgcccaccggaaggagctgactgggttgaaggctctcaagggcatcggtcgagatcccggtgcctaatgagtgagctaacttacattaattgcgttgcgctcactgcccgctttccagtcg…
	pDest_PANCEd_AraC_R2_S170_LOV_P1.1_C1	CmR	pMB1	Expression Plasmid containing a LacI repressed sd2 AraC-LOV POGO-PANCE variant cassette	Used in Fig 4B	gcggcctttttacggttcctggccttttgctggccttttgctcacatgttctttcctgcgttatcccctgattctgtggataaccgtattaccgcctttgagtgagctgataccgctcgccgcagccgaacgaccgagcgcagcgagtcagtgagcgaggaagcggaagagcgccacggtgattcattctgctaaccagtaaggcaaccccgccagcctagccgggtcctcaacgacaggagcacgatcatgctagtcatgccccgcgcccaccggaaggagctgactgggttgaaggctctcaagggcatcggtcgagatcccggtgcctaatgagtgagctaacttacattaattgcgttgcgctcactgcccgctttccagtcgggaaacctgtcg…
	pDest_PANCEd_AraC_R2_S170_LOV_P1.1_C2	CmR	pMB1	Expression Plasmid containing a LacI repressed sd2 AraC-LOV POGO-PANCE variant cassette	Used in Fig 4B	gcggcctttttacggttcctggccttttgctggccttttgctcacatgttctttcctgcgttatcccctgattctgtggataaccgtattaccgcctttgagtgagctgataccgctcgccgcagccgaacgaccgagcgcagcgagtcagtgagcgaggaagcggaagagcgccacggtgattcattctgctaaccagtaaggcaaccccgccagcctagccgggtcctcaacgacaggagcacgatcatgctagtcatgccccgcgcccaccggaaggagctgactgggttgaaggctctcaagggcatcggtcgagatcccggtgcctaatgagtgagctaacttacattaattgcgttgcgctcactgcccgctttccagtcgggaaacctgtcg…
	pDest_PANCEd_AraC_R2_S170_LOV_P1.1_C3	CmR	pMB1	Expression Plasmid containing a LacI repressed sd2 AraC-LOV POGO-PANCE variant cassette; Addgene Plasmid #242154	Used in Fig 4B, C, Fig S10B, Fig S17B, and Fig S18E	gcggcctttttacggttcctggccttttgctggccttttgctcacatgttctttcctgcgttatcccctgattctgtggataaccgtattaccgcctttgagtgagctgataccgctcgccgcagccgaacgaccgagcgcagcgagtcagtgagcgaggaagcggaagagcgccacggtgattcattctgctaaccagtaaggcaaccccgccagcctagccgggtcctcaacgacaggagcacgatcatgctagtcatgccccgcgcccaccggaaggagctgactgggttgaaggctctcaagggcatcggtcgagatcccggtgcctaatgagtgagctaacttacattaattgcgttgcgctcactgcccgctttccagtcgggaaacctgtcg…
	pDest_PANCEd_AraC_R2_S170_LOV_P1.2_C1	CmR	pMB1	Expression Plasmid containing a LacI repressed sd2 AraC-LOV POGO-PANCE variant cassette	Used in Fig 4B	gcggcctttttacggttcctggccttttgctggccttttgctcacatgttctttcctgcgttatcccctgattctgtggataaccgtattaccgcctttgagtgagctgataccgctcgccgcagccgaacgaccgagcgcagcgagtcagtgagcgaggaagcggaagagcgccacggtgattcattctgctaaccagtaaggcaaccccgccagcctagccgggtcctcaacgacaggagcacgatcatgctagtcatgccccgcgcccaccggaaggagctgactgggttgaaggctctcaagggcatcggtcgagatcccggtgcctaatgagtgagctaacttacattaattgcgttgcgctcactgcccgctttccagtcgggaaacctgtcg…
	pDest_PANCEd_AraC_R2_S170_LOV_P1.2_C3	CmR	pMB1	Expression Plasmid containing a LacI repressed sd2 AraC-LOV POGO-PANCE variant cassette	Used in Fig 4B	gcggcctttttacggttcctggccttttgctggccttttgctcacatgttctttcctgcgttatcccctgattctgtggataaccgtattaccgcctttgagtgagctgataccgctcgccgcagccgaacgaccgagcgcagcgagtcagtgagcgaggaagcggaagagcgccacggtgattcattctgctaaccagtaaggcaaccccgccagcctagccgggtcctcaacgacaggagcacgatcatgctagtcatgccccgcgcccaccggaaggagctgactgggttgaaggctctcaagggcatcggtcgagatcccggtgcctaatgagtgagctaacttacattaattgcgttgcgctcactgcccgctttccagtcgggaaacctgtcg…
	pDest_PANCEd_AraC_R2_S170_LOV_P1.2_C4	CmR	pMB1	Expression Plasmid containing a LacI repressed sd2 AraC-LOV POGO-PANCE variant cassette	Used in Fig 4B	gcggcctttttacggttcctggccttttgctggccttttgctcacatgttctttcctgcgttatcccctgattctgtggataaccgtattaccgcctttgagtgagctgataccgctcgccgcagccgaacgaccgagcgcagcgagtcagtgagcgaggaagcggaagagcgccacggtgattcattctgctaaccagtaaggcaaccccgccagcctagccgggtcctcaacgacaggagcacgatcatgctagtcatgccccgcgcccaccggaaggagctgactgggttgaaggctctcaagggcatcggtcgagatcccggtgcctaatgagtgagctaacttacattaattgcgttgcgctcactgcccgctttccagtcgggaaacctgtcg…
	pDest_PANCEd_AraC_R2_S170_LOV_P2.1_C1	CmR	pMB1	Expression Plasmid containing a LacI repressed sd2 AraC-LOV POGO-PANCE variant cassette	Used in Fig 4B	gcggcctttttacggttcctggccttttgctggccttttgctcacatgttctttcctgcgttatcccctgattctgtggataaccgtattaccgcctttgagtgagctgataccgctcgccgcagccgaacgaccgagcgcagcgagtcagtgagcgaggaagcggaagagcgccacggtgattcattctgctaaccagtaaggcaaccccgccagcctagccgggtcctcaacgacaggagcacgatcatgctagtcatgccccgcgcccaccggaaggagctgactgggttgaaggctctcaagggcatcggtcgagatcccggtgcctaatgagtgagctaacttacattaattgcgttgcgctcactgcccgctttccagtcgggaaacctgtcg…
	pDest_PANCEd_AraC_R2_S170_LOV_P2.1_C2	CmR	pMB1	Expression Plasmid containing a LacI repressed sd2 AraC-LOV POGO-PANCE variant cassette	Used in Fig 4B	gcggcctttttacggttcctggccttttgctggccttttgctcacatgttctttcctgcgttatcccctgattctgtggataaccgtattaccgcctttgagtgagctgataccgctcgccgcagccgaacgaccgagcgcagcgagtcagtgagcgaggaagcggaagagcgccacggtgattcattctgctaaccagtaaggcaaccccgccagcctagccgggtcctcaacgacaggagcacgatcatgctagtcatgccccgcgcccaccggaaggagctgactgggttgaaggctctcaagggcatcggtcgagatcccggtgcctaatgagtgagctaacttacattaattgcgttgcgctcactgcccgctttccagtcgggaaacctgtcg…
	pDest_PANCEd_AraC_R2_S170_LOV_P2.1_C3	CmR	pMB1	Expression Plasmid containing a LacI repressed sd2 AraC-LOV POGO-PANCE variant cassette; Addgene Plasmid #242155	Used in Fig 4B, C, Fig S17B, and Fig S18F	gcggcctttttacggttcctggccttttgctggccttttgctcacatgttctttcctgcgttatcccctgattctgtggataaccgtattaccgcctttgagtgagctgataccgctcgccgcagccgaacgaccgagcgcagcgagtcagtgagcgaggaagcggaagagcgccacggtgattcattctgctaaccagtaaggcaaccccgccagcctagccgggtcctcaacgacaggagcacgatcatgctagtcatgccccgcgcccaccggaaggagctgactgggttgaaggctctcaagggcatcggtcgagatcccggtgcctaatgagtgagctaacttacattaattgcgttgcgctcactgcccgctttccagtcgggaaacctgtcg…
	pDest_PANCEd_AraC_R2_S170_LOV_P2.1_C4	CmR	pMB1	Expression Plasmid containing a LacI repressed sd2 AraC-LOV POGO-PANCE variant cassette	Used in Fig 4B	gcggcctttttacggttcctggccttttgctggccttttgctcacatgttctttcctgcgttatcccctgattctgtggataaccgtattaccgcctttgagtgagctgataccgctcgccgcagccgaacgaccgagcgcagcgagtcagtgagcgaggaagcggaagagcgccacggtgattcattctgctaaccagtaaggcaaccccgccagcctagccgggtcctcaacgacaggagcacgatcatgctagtcatgccccgcgcccaccggaaggagctgactgggttgaaggctctcaagggcatcggtcgagatcccggtgcctaatgagtgagctaacttacattaattgcgttgcgctcactgcccgctttccagtcgggaaacctgtcg…
	pDest_PANCEd_AraC_R2_S170_LOV_P2.2_C1	CmR	pMB1	Expression Plasmid containing a LacI repressed sd2 AraC-LOV POGO-PANCE variant cassette	Used in Fig 4B	gcggcctttttacggttcctggccttttgctggccttttgctcacatgttctttcctgcgttatcccctgattctgtggataaccgtattaccgcctttgagtgagctgataccgctcgccgcagccgaacgaccgagcgcagcgagtcagtgagcgaggaagcggaagagcgccacggtgattcattctgctaaccagtaaggcaaccccgccagcctagccgggtcctcaacgacaggagcacgatcatgctagtcatgccccgcgcccaccggaaggagctgactgggttgaaggctctcaagggcatcggtcgagatcccggtgcctaatgagtgagctaacttacattaattgcgttgcgctcactgcccgctttccagtcgggaaacctgtcg…
	pDest_PANCEd_AraC_R2_S170_LOV_P2.2_C4	CmR	pMB1	Expression Plasmid containing a LacI repressed sd2 AraC-LOV POGO-PANCE variant cassette	Used in Fig 4B	gcggcctttttacggttcctggccttttgctggccttttgctcacatgttctttcctgcgttatcccctgattctgtggataaccgtattaccgcctttgagtgagctgataccgctcgccgcagccgaacgaccgagcgcagcgagtcagtgagcgaggaagcggaagagcgccacggtgattcattctgctaaccagtaaggcaaccccgccagcctagccgggtcctcaacgacaggagcacgatcatgctagtcatgccccgcgcccaccggaaggagctgactgggttgaaggctctcaagggcatcggtcgagatcccggtgcctaatgagtgagctaacttacattaattgcgttgcgctcactgcccgctttccagtcgggaaacctgtcg…
	pDest_PANCEd_AraC_R2_S170_LOV_P3.1_C1	CmR	pMB1	Expression Plasmid containing a LacI repressed sd2 AraC-LOV POGO-PANCE variant cassette	Used in Fig 4B	gcggcctttttacggttcctggccttttgctggccttttgctcacatgttctttcctgcgttatcccctgattctgtggataaccgtattaccgcctttgagtgagctgataccgctcgccgcagccgaacgaccgagcgcagcgagtcagtgagcgaggaagcggaagagcgccacggtgattcattctgctaaccagtaaggcaaccccgccagcctagccgggtcctcaacgacaggagcacgatcatgctagtcatgccccgcgcccaccggaaggagctgactgggttgaaggctctcaagggcatcggtcgagatcccggtgcctaatgagtgagctaacttacattaattgcgttgcgctcactgcccgctttccagtcgggaaacctgtcg…
	pDest_PANCEd_AraC_R5_S170_LOV_P1.1_C1	CmR	pMB1	Expression Plasmid containing a LacI repressed sd2 AraC-LOV POGO-PANCE variant cassette	Used in Fig 4B	gcggcctttttacggttcctggccttttgctggccttttgctcacatgttctttcctgcgttatcccctgattctgtggataaccgtattaccgcctttgagtgagctgataccgctcgccgcagccgaacgaccgagcgcagcgagtcagtgagcgaggaagcggaagagcgccacggtgattcattctgctaaccagtaaggcaaccccgccagcctagccgggtcctcaacgacaggagcacgatcatgctagtcatgccccgcgcccaccggaaggagctgactgggttgaaggctctcaagggcatcggtcgagatcccggtgcctaatgagtgagctaacttacattaattgcgttgcgctcactgcccgctttccagtcgggaaacctgtcg…
	pDest_PANCEd_AraC_R5_S170_LOV_P1.1_C2	CmR	pMB1	Expression Plasmid containing a LacI repressed sd2 AraC-LOV POGO-PANCE variant cassette	Used in Fig 4B	gcggcctttttacggttcctggccttttgctggccttttgctcacatgttctttcctgcgttatcccctgattctgtggataaccgtattaccgcctttgagtgagctgataccgctcgccgcagccgaacgaccgagcgcagcgagtcagtgagcgaggaagcggaagagcgccacggtgattcattctgctaaccagtaaggcaaccccgccagcctagccgggtcctcaacgacaggagcacgatcatgctagtcatgccccgcgcccaccggaaggagctgactgggttgaaggctctcaagggcatcggtcgagatcccggtgcctaatgagtgagctaacttacattaattgcgttgcgctcactgcccgctttccagtcgggaaacctgtcg…
	pDest_PANCEd_AraC_R5_S170_LOV_P1.1_C3	CmR	pMB1	Expression Plasmid containing a LacI repressed sd2 AraC-LOV POGO-PANCE variant cassette	Used in Fig 4B	gcggcctttttacggttcctggccttttgctggccttttgctcacatgttctttcctgcgttatcccctgattctgtggataaccgtattaccgcctttgagtgagctgataccgctcgccgcagccgaacgaccgagcgcagcgagtcagtgagcgaggaagcggaagagcgccacggtgattcattctgctaaccagtaaggcaaccccgccagcctagccgggtcctcaacgacaggagcacgatcatgctagtcatgccccgcgcccaccggaaggagctgactgggttgaaggctctcaagggcatcggtcgagatcccggtgcctaatgagtgagctaacttacattaattgcgttgcgctcactgcccgctttccagtcgggaaacctgtcg…
	pDest_PANCEd_AraC_R5_S170_LOV_P1.1_C4	CmR	pMB1	Expression Plasmid containing a LacI repressed sd2 AraC-LOV POGO-PANCE variant cassette	Used in Fig 4B	gcggcctttttacggttcctggccttttgctggccttttgctcacatgttctttcctgcgttatcccctgattctgtggataaccgtattaccgcctttgagtgagctgataccgctcgccgcagccgaacgaccgagcgcagcgagtcagtgagcgaggaagcggaagagcgccacggtgattcattctgctaaccagtaaggcaaccccgccagcctagccgggtcctcaacgacaggagcacgatcatgctagtcatgccccgcgcccaccggaaggagctgactgggttgaaggctctcaagggcatcggtcgagatcccggtgcctaatgagtgagctaacttacattaattgcgttgcgctcactgcccgctttccagtcgggaaacctgtcg…
	pDest_PANCEd_AraC_R5_S170_LOV_P1.2_C1	CmR	pMB1	Expression Plasmid containing a LacI repressed sd2 AraC-LOV POGO-PANCE variant cassette	Used in Fig 4B	gcggcctttttacggttcctggccttttgctggccttttgctcacatgttctttcctgcgttatcccctgattctgtggataaccgtattaccgcctttgagtgagctgataccgctcgccgcagccgaacgaccgagcgcagcgagtcagtgagcgaggaagcggaagagcgccacggtgattcattctgctaaccagtaaggcaaccccgccagcctagccgggtcctcaacgacaggagcacgatcatgctagtcatgccccgcgcccaccggaaggagctgactgggttgaaggctctcaagggcatcggtcgagatcccggtgcctaatgagtgagctaacttacattaattgcgttgcgctcactgcccgctttccagtcgggaaacctgtcg…
	pDest_PANCEd_AraC_R5_S170_LOV_P1.2_C2	CmR	pMB1	Expression Plasmid containing a LacI repressed sd2 AraC-LOV POGO-PANCE variant cassette	Used in Fig 4B	gcggcctttttacggttcctggccttttgctggccttttgctcacatgttctttcctgcgttatcccctgattctgtggataaccgtattaccgcctttgagtgagctgataccgctcgccgcagccgaacgaccgagcgcagcgagtcagtgagcgaggaagcggaagagcgccacggtgattcattctgctaaccagtaaggcaaccccgccagcctagccgggtcctcaacgacaggagcacgatcatgctagtcatgccccgcgcccaccggaaggagctgactgggttgaaggctctcaagggcatcggtcgagatcccggtgcctaatgagtgagctaacttacattaattgcgttgcgctcactgcccgctttccagtcgggaaacctgtcg…
	pDest_PANCEd_AraC_R5_S170_LOV_P1.2_C3	CmR	pMB1	Expression Plasmid containing a LacI repressed sd2 AraC-LOV POGO-PANCE variant cassette	Used in Fig 4B	gcggcctttttacggttcctggccttttgctggccttttgctcacatgttctttcctgcgttatcccctgattctgtggataaccgtattaccgcctttgagtgagctgataccgctcgccgcagccgaacgaccgagcgcagcgagtcagtgagcgaggaagcggaagagcgccacggtgattcattctgctaaccagtaaggcaaccccgccagcctagccgggtcctcaacgacaggagcacgatcatgctagtcatgccccgcgcccaccggaaggagctgactgggttgaaggctctcaagggcatcggtcgagatcccggtgcctaatgagtgagctaacttacattaattgcgttgcgctcactgcccgctttccagtcgggaaacctgtcg…
	pDest_PANCEd_AraC_R5_S170_LOV_P2.2_C1	CmR	pMB1	Expression Plasmid containing a LacI repressed sd2 AraC-LOV POGO-PANCE variant cassette	Used in Fig 4B	gcggcctttttacggttcctggccttttgctggccttttgctcacatgttctttcctgcgttatcccctgattctgtggataaccgtattaccgcctttgagtgagctgataccgctcgccgcagccgaacgaccgagcgcagcgagtcagtgagcgaggaagcggaagagcgccacggtgattcattctgctaaccagtaaggcaaccccgccagcctagccgggtcctcaacgacaggagcacgatcatgctagtcatgccccgcgcccaccggaaggagctgactgggttgaaggctctcaagggcatcggtcgagatcccggtgcctaatgagtgagctaacttacattaattgcgttgcgctcactgcccgctttccagtcgggaaacctgtcg…
	pDest_PANCEd_AraC_R5_S170_LOV_P2.2_C2	CmR	pMB1	Expression Plasmid containing a LacI repressed sd2 AraC-LOV POGO-PANCE variant cassette	Used in Fig 4B	gcggcctttttacggttcctggccttttgctggccttttgctcacatgttctttcctgcgttatcccctgattctgtggataaccgtattaccgcctttgagtgagctgataccgctcgccgcagccgaacgaccgagcgcagcgagtcagtgagcgaggaagcggaagagcgccacggtgattcattctgctaaccagtaaggcaaccccgccagcctagccgggtcctcaacgacaggagcacgatcatgctagtcatgccccgcgcccaccggaaggagctgactgggttgaaggctctcaagggcatcggtcgagatcccggtgcctaatgagtgagctaacttacattaattgcgttgcgctcactgcccgctttccagtcgggaaacctgtcg…
	pDest_PANCEd_AraC_R5_S170_LOV_P2.2_C3	CmR	pMB1	Expression Plasmid containing a LacI repressed sd2 AraC-LOV POGO-PANCE variant cassette	Used in Fig 4B	gcggcctttttacggttcctggccttttgctggccttttgctcacatgttctttcctgcgttatcccctgattctgtggataaccgtattaccgcctttgagtgagctgataccgctcgccgcagccgaacgaccgagcgcagcgagtcagtgagcgaggaagcggaagagcgccacggtgattcattctgctaaccagtaaggcaaccccgccagcctagccgggtcctcaacgacaggagcacgatcatgctagtcatgccccgcgcccaccggaaggagctgactgggttgaaggctctcaagggcatcggtcgagatcccggtgcctaatgagtgagctaacttacattaattgcgttgcgctcactgcccgctttccagtcgggaaacctgtcg…
	pDest_PANCEd_AraC_R5_S170_LOV_P2.2_C4	CmR	pMB1	Expression Plasmid containing a LacI repressed sd2 AraC-LOV POGO-PANCE variant cassette	Used in Fig 4B	gcggcctttttacggttcctggccttttgctggccttttgctcacatgttctttcctgcgttatcccctgattctgtggataaccgtattaccgcctttgagtgagctgataccgctcgccgcagccgaacgaccgagcgcagcgagtcagtgagcgaggaagcggaagagcgccacggtgattcattctgctaaccagtaaggcaaccccgccagcctagccgggtcctcaacgacaggagcacgatcatgctagtcatgccccgcgcccaccggaaggagctgactgggttgaaggctctcaagggcatcggtcgagatcccggtgcctaatgagtgagctaacttacattaattgcgttgcgctcactgcccgctttccagtcgggaaacctgtcg…
	pDest_PANCEd_AraC_R5_S170_LOV_P3.2_C1	CmR	pMB1	Expression Plasmid containing a LacI repressed sd2 AraC-LOV POGO-PANCE variant cassette	Used in Fig 4B	gcggcctttttacggttcctggccttttgctggccttttgctcacatgttctttcctgcgttatcccctgattctgtggataaccgtattaccgcctttgagtgagctgataccgctcgccgcagccgaacgaccgagcgcagcgagtcagtgagcgaggaagcggaagagcgccacggtgattcattctgctaaccagtaaggcaaccccgccagcctagccgggtcctcaacgacaggagcacgatcatgctagtcatgccccgcgcccaccggaaggagctgactgggttgaaggctctcaagggcatcggtcgagatcccggtgcctaatgagtgagctaacttacattaattgcgttgcgctcactgcccgctttccagtcgggaaacctgtcg…
	pDest_PANCEd_AraC_R5_S170_LOV_P3.2_C2	CmR	pMB1	Expression Plasmid containing a LacI repressed sd2 AraC-LOV POGO-PANCE variant cassette	Used in Fig 4B	gcggcctttttacggttcctggccttttgctggccttttgctcacatgttctttcctgcgttatcccctgattctgtggataaccgtattaccgcctttgagtgagctgataccgctcgccgcagccgaacgaccgagcgcagcgagtcagtgagcgaggaagcggaagagcgccacggtgattcattctgctaaccagtaaggcaaccccgccagcctagccgggtcctcaacgacaggagcacgatcatgctagtcatgccccgcgcccaccggaaggagctgactgggttgaaggctctcaagggcatcggtcgagatcccggtgcctaatgagtgagctaacttacattaattgcgttgcgctcactgcccgctttccagtcgggaaacctgtcg…
	pDest_PANCEd_AraC_R5_S170_LOV_P3.2_C3	CmR	pMB1	Expression Plasmid containing a LacI repressed sd2 AraC-LOV POGO-PANCE variant cassette	Used in Fig 4B	gcggcctttttacggttcctggccttttgctggccttttgctcacatgttctttcctgcgttatcccctgattctgtggataaccgtattaccgcctttgagtgagctgataccgctcgccgcagccgaacgaccgagcgcagcgagtcagtgagcgaggaagcggaagagcgccacggtgattcattctgctaaccagtaaggcaaccccgccagcctagccgggtcctcaacgacaggagcacgatcatgctagtcatgccccgcgcccaccggaaggagctgactgggttgaaggctctcaagggcatcggtcgagatcccggtgcctaatgagtgagctaacttacattaattgcgttgcgctcactgcccgctttccagtcgggaaacctgtcg…
	pDest_PANCEd_AraC_R5_S170_LOV_P3.2_C4	CmR	pMB1	Expression Plasmid containing a LacI repressed sd2 AraC-LOV POGO-PANCE variant cassette	Used in Fig 4B	gcggcctttttacggttcctggccttttgctggccttttgctcacatgttctttcctgcgttatcccctgattctgtggataaccgtattaccgcctttgagtgagctgataccgctcgccgcagccgaacgaccgagcgcagcgagtcagtgagcgaggaagcggaagagcgccacggtgattcattctgctaaccagtaaggcaaccccgccagcctagccgggtcctcaacgacaggagcacgatcatgctagtcatgccccgcgcccaccggaaggagctgactgggttgaaggctctcaagggcatcggtcgagatcccggtgcctaatgagtgagctaacttacattaattgcgttgcgctcactgcccgctttccagtcgggaaacctgtcg…
	pDest_PANCEd_AraC_R2_LDelK	CmR	pMB1	Expression Plasmid containing a LacI repressed sd2 AraC-LOV POGO-PANCE/RAMPhaGE Linker Library variant cassette; Addgene Plasmid #242156	Used in Fig 5J and Fig S18D	aacgccagcaacgcggcctttttacggttcctggccttttgctggccttttgctcacatgttctttcctgcgttatcccctgattctgtggataaccgtattaccgcctttgagtgagctgataccgctcgccgcagccgaacgaccgagcgcagcgagtcagtgagcgaggaagcggaagagcgccacggtgattcattctgctaaccagtaaggcaaccccgccagcctagccgggtcctcaacgacaggagcacgatcatgctagtcatgccccgcgcccaccggaaggagctgactgggttgaaggctctcaagggcatcggtcgagatcccggtgcctaatgagtgagctaacttacattaattgcgttgcgctcactgcccgctttccagtcg…
	pDest_PANCEd_AraC_R2_LDelN	CmR	pMB1	Expression Plasmid containing a LacI repressed sd2 AraC-LOV POGO-PANCE/RAMPhaGE Linker Library variant cassette	Used in Fig 5J	aacgccagcaacgcggcctttttacggttcctggccttttgctggccttttgctcacatgttctttcctgcgttatcccctgattctgtggataaccgtattaccgcctttgagtgagctgataccgctcgccgcagccgaacgaccgagcgcagcgagtcagtgagcgaggaagcggaagagcgccacggtgattcattctgctaaccagtaaggcaaccccgccagcctagccgggtcctcaacgacaggagcacgatcatgctagtcatgccccgcgcccaccggaaggagctgactgggttgaaggctctcaagggcatcggtcgagatcccggtgcctaatgagtgagctaacttacattaattgcgttgcgctcactgcccgctttccagtcg…
	pDest_PANCEd_AraC_R2_LDelR	CmR	pMB1	Expression Plasmid containing a LacI repressed sd2 AraC-LOV POGO-PANCE/RAMPhaGE Linker Library variant cassette	Used in Fig 5J	aacgccagcaacgcggcctttttacggttcctggccttttgctggccttttgctcacatgttctttcctgcgttatcccctgattctgtggataaccgtattaccgcctttgagtgagctgataccgctcgccgcagccgaacgaccgagcgcagcgagtcagtgagcgaggaagcggaagagcgccacggtgattcattctgctaaccagtaaggcaaccccgccagcctagccgggtcctcaacgacaggagcacgatcatgctagtcatgccccgcgcccaccggaaggagctgactgggttgaaggctctcaagggcatcggtcgagatcccggtgcctaatgagtgagctaacttacattaattgcgttgcgctcactgcccgctttccagtcg…
	pDest_PANCEd_AraC_R2_LDelQ	CmR	pMB1	Expression Plasmid containing a LacI repressed sd2 AraC-LOV POGO-PANCE/RAMPhaGE Linker Library variant cassette	Used in Fig 5J	aacgccagcaacgcggcctttttacggttcctggccttttgctggccttttgctcacatgttctttcctgcgttatcccctgattctgtggataaccgtattaccgcctttgagtgagctgataccgctcgccgcagccgaacgaccgagcgcagcgagtcagtgagcgaggaagcggaagagcgccacggtgattcattctgctaaccagtaaggcaaccccgccagcctagccgggtcctcaacgacaggagcacgatcatgctagtcatgccccgcgcccaccggaaggagctgactgggttgaaggctctcaagggcatcggtcgagatcccggtgcctaatgagtgagctaacttacattaattgcgttgcgctcactgcccgctttccagtcg…
	pDest_PANCEd_AraC_R2_LDelA	CmR	pMB1	Expression Plasmid containing a LacI repressed sd2 AraC-LOV POGO-PANCE/RAMPhaGE Linker Library variant cassette	Used in Fig 5J	aacgccagcaacgcggcctttttacggttcctggccttttgctggccttttgctcacatgttctttcctgcgttatcccctgattctgtggataaccgtattaccgcctttgagtgagctgataccgctcgccgcagccgaacgaccgagcgcagcgagtcagtgagcgaggaagcggaagagcgccacggtgattcattctgctaaccagtaaggcaaccccgccagcctagccgggtcctcaacgacaggagcacgatcatgctagtcatgccccgcgcccaccggaaggagctgactgggttgaaggctctcaagggcatcggtcgagatcccggtgcctaatgagtgagctaacttacattaattgcgttgcgctcactgcccgctttccagtcg…
	pBLADE(FP6*)-mCherry	CmR	p15A	Expresses the synthetic gene BLADE FP6 under the constitutive J23101* promoter. mCherry expression is controlled by the PBAD promoter.; pBLADE(FP6*)-mCherry was a gift from Barbara Di Ventura (Addgene plasmid # 168048 ; http://n2t.net/addgene:168048 ; RRID:Addgene_168048)	Used in Fig S10A	See Depositor Addgene sequence for more information
	pBLADE(FP6**)-mCherry	CmR	p15A	Expresses the synthetic gene BLADE FP6 under the constitutive J23101** promoter. mCherry expression is controlled by the PBAD promoter.; pBLADE(FP6**)-mCherry was a gift from Barbara Di Ventura (Addgene plasmid # 168049 ; http://n2t.net/addgene:168049 ; RRID:Addgene_168049)	Used in Fig S10A	See Depositor Addgene sequence for more information
	pDest_PANCEd_sd2_BLADE	CmR	pMB1	Expression Plasmid containing a LacI repressed sd2 BLADE cassette	Used in Fig S10B	aacgccagcaacgcggcctttttacggttcctggccttttgctggccttttgctcacatgttctttcctgcgttatcccctgattctgtggataaccgtattaccgcctttgagtgagctgataccgctcgccgcagccgaacgaccgagcgcagcgagtcagtgagcgaggaagcggaagagcgccacggtgattcattctgctaaccagtaaggcaaccccgccagcctagccgggtcctcaacgacaggagcacgatcatgctagtcatgccccgcgcccaccggaaggagctgactgggttgaaggctctcaagggcatcggtcgagatcccggtgcctaatgagtgagctaacttacattaattgcgttgcgctcactgcccgctttccagtcg…
	pDest_PANCEd_sd2_AraC_S170_LOV_LdelK	CmR	pMB1	Expression Plasmid containing a LacI repressed sd2 WT_AraC-LOV_LdelK Linker variant cassette	Used in Fig S17A	aacgccagcaacgcggcctttttacggttcctggccttttgctggccttttgctcacatgttctttcctgcgttatcccctgattctgtggataaccgtattaccgcctttgagtgagctgataccgctcgccgcagccgaacgaccgagcgcagcgagtcagtgagcgaggaagcggaagagcgccacggtgattcattctgctaaccagtaaggcaaccccgccagcctagccgggtcctcaacgacaggagcacgatcatgctagtcatgccccgcgcccaccggaaggagctgactgggttgaaggctctcaagggcatcggtcgagatcccggtgcctaatgagtgagctaacttacattaattgcgttgcgctcactgcccgctttccagtcg…
	pDest_PANCEd_sd2_AraC_S170_LOV_R2_1.1.3_LdelK	CmR	pMB1	Expression Plasmid containing a LacI repressed sd2 AraC-LOV_R2_1.1.3_LdelK Linker variant cassette	Used in Fig S17B	aacgccagcaacgcggcctttttacggttcctggccttttgctggccttttgctcacatgttctttcctgcgttatcccctgattctgtggataaccgtattaccgcctttgagtgagctgataccgctcgccgcagccgaacgaccgagcgcagcgagtcagtgagcgaggaagcggaagagcgccacggtgattcattctgctaaccagtaaggcaaccccgccagcctagccgggtcctcaacgacaggagcacgatcatgctagtcatgccccgcgcccaccggaaggagctgactgggttgaaggctctcaagggcatcggtcgagatcccggtgcctaatgagtgagctaacttacattaattgcgttgcgctcactgcccgctttccagtcg…
	pDest_PANCEd_sd2_AraC_S170_LOV_R2_2.1.3_LdelK	CmR	pMB1	Expression Plasmid containing a LacI repressed sd2 AraC-LOV_R2_2.1.3_LdelK Linker variant cassette	Used in Fig S17B	aacgccagcaacgcggcctttttacggttcctggccttttgctggccttttgctcacatgttctttcctgcgttatcccctgattctgtggataaccgtattaccgcctttgagtgagctgataccgctcgccgcagccgaacgaccgagcgcagcgagtcagtgagcgaggaagcggaagagcgccacggtgattcattctgctaaccagtaaggcaaccccgccagcctagccgggtcctcaacgacaggagcacgatcatgctagtcatgccccgcgcccaccggaaggagctgactgggttgaaggctctcaagggcatcggtcgagatcccggtgcctaatgagtgagctaacttacattaattgcgttgcgctcactgcccgctttccagtcg…
	pJUMP27_pBAD_O2scram_mRFP_LVA	KanR	pSC101	pBAD-mRFP Reporter Plasmid; O2 half site has been scrambled with an equal GC-content sequence; co-transformed with AraC variants as indicated	Used in Fig S18B-F	ttaattaaggagttttgcaggtgccttggaacacctgcttttcgctgaattcgcggccgcttctagaaagttactctctccataaattgcatcagacattgccgtcactgcgtcttttactggctcttctcgctaaccaaaccggtaaccccgcttattaaaagcattctgtaacaaagcgggaccaaagccatgacaaaaacgcgtaacaaaagtgtctataatcacggcagaaaagtccacattgattatttgcacggcgtcacactttgctatgccatagcatttttatccataagattagcggatcctacctgacgctttttatcgcaactctctactgtttctccatgaccgaattcaaaagatcttttaagaaggagatatacatatggcgag…
	pJUMP27_pBAD_I2scram_mRFP_LVA	KanR	pSC101	pBAD-mRFP Reporter Plasmid; I2 half site has been scrambled with an equal GC-content sequence (-35 box has been maintained due to partial overlap); co-transformed with AraC variants as indicated	Used in Fig S18B-F	ttaattaaggagttttgcaggtgccttggaacacctgcttttcgctgaattcgcggccgcttctagaaagaaaccaattgtccatattgcatcagacattgccgtcactgcgtcttttactggctcttctcgctaaccaaaccggtaaccccgcttattaaaagcattctgtaacaaagcgggaccaaagccatgacaaaaacgcgtaacaaaagtgtctataatcacggcagaaaagtccacattgattatttgcacggcgtcacactttgctatgccatagcatttttatccataagataaaatagatttgcctgacgctttttatcgcaactctctactgtttctccatgaccgaattcaaaagatcttttaagaaggagatatacatatggcgag…
	RAMPhaGE Plasmids
	Name	Resistance	Origin	Description	Corresponding Figure	Plasmid Sequence
	RcP9	CmR; CcdB	cloDF13	Recombineering Plasmid 9; ITPG-induced expression of SSAP CspRecT, Eco1 RT, and recombineering Retron ncRNA (Derived from pSLS.492 (Plasmid #184957) and pORTMAGE-Ec1 (Plasmid #138474)) using the DP6 backbone; ccdB cassette inserted in Retron site; PSP-Tet promoter allows for M13 Gene III induction upon M13 phage infection and aTc addition.; Addgene Plasmid #242157	Generally described in Fig 5A; Used for RAMPhaGE Library Cloning described in Fig S9	ctgcggcgggcgctgcggacacatacaaagttacccacagattccgtggataagcaggggactaacatgtgaggcaaaacagcagggccgcgccggtggcgtttttccataggctccgccctcctgccagagttcacataaacagacgcttttccggtgcatctgtgggagccgtgaggctcaaccatgaatctgacagtacgggcgaaacccgacaggacttaaagatccccaccgtttccggcgggtcgctccctcttgcgctctcctgttccgaccctgccgtttaccggatacctgttccgcctttctcccttacgggaagtgtggcgctttctcatagctcacacactggtatctcggctcggtgtaggtcgttcgctccaagctgggctgtaa…
	RcP9_RTdead	CmR; CcdB	cloDF13	Recombineering Plasmid 9 as described above; Eco1 RT activity disabled	N/A	ctgcggcgggcgctgcggacacatacaaagttacccacagattccgtggataagcaggggactaacatgtgaggcaaaacagcagggccgcgccggtggcgtttttccataggctccgccctcctgccagagttcacataaacagacgcttttccggtgcatctgtgggagccgtgaggctcaaccatgaatctgacagtacgggcgaaacccgacaggacttaaagatccccaccgtttccggcgggtcgctccctcttgcgctctcctgttccgaccctgccgtttaccggatacctgttccgcctttctcccttacgggaagtgtggcgctttctcatagctcacacactggtatctcggctcggtgtaggtcgttcgctccaagctgggctgtaa…
	RcP9_AraC_S170_LOV_P190_WT_90bp	CmR	cloDF13	Recombineering Plasmid 9; Mutation: AraC S170 LOV, no mutation binding only, 90bp	Used in Fig. S11	ctgcggcgggcgctgcggacacatacaaagttacccacagattccgtggataagcaggggactaacatgtgaggcaaaacagcagggccgcgccggtggcgtttttccataggctccgccctcctgccagagttcacataaacagacgcttttccggtgcatctgtgggagccgtgaggctcaaccatgaatctgacagtacgggcgaaacccgacaggacttaaagatccccaccgtttccggcgggtcgctccctcttgcgctctcctgttccgaccctgccgtttaccggatacctgttccgcctttctcccttacgggaagtgtggcgctttctcatagctcacacactggtatctcggctcggtgtaggtcgttcgctccaagctgggctgtaa…
	RcP9_NT_90bp	CmR	cloDF13	Recombineering Plasmid 9; Mutation: AraC S170 LOV, non-binding, 90bp	Used in Fig. 5B and S11	ctgcggcgggcgctgcggacacatacaaagttacccacagattccgtggataagcaggggactaacatgtgaggcaaaacagcagggccgcgccggtggcgtttttccataggctccgccctcctgccagagttcacataaacagacgcttttccggtgcatctgtgggagccgtgaggctcaaccatgaatctgacagtacgggcgaaacccgacaggacttaaagatccccaccgtttccggcgggtcgctccctcttgcgctctcctgttccgaccctgccgtttaccggatacctgttccgcctttctcccttacgggaagtgtggcgctttctcatagctcacacactggtatctcggctcggtgtaggtcgttcgctccaagctgggctgtaa…
	RcP9_RtDead_AraC_S170_LOV_P190_Sil_90bp	CmR	cloDF13	Recombineering Plasmid 9, Eco1 RT activity disabled; Mutation: AraC S170 LOV, silent mutation of P190, 90bp	Used in Fig. 5B and S11	ctgcggcgggcgctgcggacacatacaaagttacccacagattccgtggataagcaggggactaacatgtgaggcaaaacagcagggccgcgccggtggcgtttttccataggctccgccctcctgccagagttcacataaacagacgcttttccggtgcatctgtgggagccgtgaggctcaaccatgaatctgacagtacgggcgaaacccgacaggacttaaagatccccaccgtttccggcgggtcgctccctcttgcgctctcctgttccgaccctgccgtttaccggatacctgttccgcctttctcccttacgggaagtgtggcgctttctcatagctcacacactggtatctcggctcggtgtaggtcgttcgctccaagctgggctgtaa…
	RcP9_AraC_S170_LOV_P190_Sil_90bp	CmR	cloDF13	Recombineering Plasmid 9; Mutation: AraC S170 LOV, silent mutation of P190, 90bp; Addgene Plasmid #242158	Used in Fig. 5B and S11	ctgcggcgggcgctgcggacacatacaaagttacccacagattccgtggataagcaggggactaacatgtgaggcaaaacagcagggccgcgccggtggcgtttttccataggctccgccctcctgccagagttcacataaacagacgcttttccggtgcatctgtgggagccgtgaggctcaaccatgaatctgacagtacgggcgaaacccgacaggacttaaagatccccaccgtttccggcgggtcgctccctcttgcgctctcctgttccgaccctgccgtttaccggatacctgttccgcctttctcccttacgggaagtgtggcgctttctcatagctcacacactggtatctcggctcggtgtaggtcgttcgctccaagctgggctgtaa…
	Other
	Name	Resistance	Origin	Description	Corresponding Figure	Plasmid Sequence
	pBluescript	AmpR	ColE1	Used for assessment of transformation efficiency	N/A	cacctgacgcgccctgtagcggcgcattaagcgcggcgggtgtggtggttacgcgcagcgtgaccgctacacttgccagcgccctagcgcccgctcctttcgctttcttcccttcctttctcgccacgttcgccggctttccccgtcaagctctaaatcgggggctccctttagggttccgatttagtgctttacggcacctcgaccccaaaaaacttgattagggtgatggttcacgtagtgggccatcgccctgatagacggtttttcgccctttgacgttggagtccacgttctttaatagtggactcttgttccaaactggaacaacactcaaccctatctcggtctattcttttgatttataagggattttgccgatttcggcctattggttaa…

## Sheet: S2 - Primers
Table S2 | List of Primer sequences
	Primer name	Purpose	Sequence	Figure
	Barcode_8_Fwd	RAMPhaGE DMS Library amplification	TAACTACCAGTATCCACCGC	N/A
	Barcode_8_Rev	RAMPhaGE DMS Library amplification	ACACAGACGCATAGGATCAT	N/A
	Barcode_1_Fwd	RAMPhaGE Linker Library amplification	ATATAGATGCCGTCCTAGCG	N/A
	Barcode_1_Rev	RAMPhaGE Linker Library amplification	TGGGCACAGGAAAGATACTT	N/A
	M13fwd	Phage qPCR; M13 forward primer	CACCGTTCATCTGTCCTCTTT	2B, S1C-D, S5B
	M13rev	Phage qPCR; M13 reverse primer	CGACCTGCTCCATGTTACTTAG	2B, S1C-D, S5B
	AB1396	Phage GOI Amplfication; Used for both Nanopore and Sanger Sequencing	ACAGAGAGAATAACATAAAAACAGGGAAGC	2D and I, 3B-C, 4A, 5B and G-H, S3C,S8B-C, S11C, S12C, S13C-D, S14
	AB1792	Phage GOI Amplfication; Used for both Nanopore and Sanger Sequencing	TAATGGAAACTTCCTCATGAAAAAGTCTTTAG	2D and I, 3B-C, 4A, 5B and G-H, S3C,S8B-C, S11C, S12C, S13C-D, S14
	GOI_Seq_Fwd	Sanger Sequencing of GOI	GCGATGGTTGTTGTCATTGTCGG	2D, 4A, 5B, S3C, S8B, S13C
	GOI_Seq_Rev	Sanger Sequencing of GOI	CCTTATTACGCAGACACCACGC	2D, 4A, 5B, S3C, S8B, S13C
	R19_Barcode_Set_1_Fwd	Illumina NGS Primer	ACACTCTTTCCCTACACGACGCTCTTCCGATCTCCCcgccgCATGGAAGCGAT	5D, H, S12A and D
	R19_Barcode_Set_1_Rev	Illumina NGS Primer	GACTGGAGTTCAGACGTGTGCTCTTCCGATCTCCCcgcacgCGGTTATCCATCG	5D, H, S12A and D
	R19_Barcode_Set_2_Fwd	Illumina NGS Primer	ACACTCTTTCCCTACACGACGCTCTTCCGATCTAAAcgccgCATGGAAGCGAT	5D-F, H, S10A-E, S11B, S12D
	R19_Barcode_Set_2_Fwd	Illumina NGS Primer	GACTGGAGTTCAGACGTGTGCTCTTCCGATCTAAAcgcacgCGGTTATCCATCG	5D-F, H, S10A-E, S11B, S12D
	R19_Barcode_Set_3_Fwd	Illumina NGS Primer	ACACTCTTTCCCTACACGACGCTCTTCCGATCTTTTcgccgCATGGAAGCGAT	5D-E, H, S10A-B, S11A
	R19_Barcode_Set_3_Rev	Illumina NGS Primer	GACTGGAGTTCAGACGTGTGCTCTTCCGATCTTTTcgcacgCGGTTATCCATCG	5D-E, H, S10A-B, S11A
	Retron_Lib_BC1_Fwd	Illumina NGS Primer	ACACTCTTTCCCTACACGACGCTCTTCCGATCTAAGGagcgagaggtttatcattaaggtcaac	S12B
	Retron_Lib_BC1_Rev	Illumina NGS Primer	GACTGGAGTTCAGACGTGTGCTCTTCCGATCTATCAaggcttttgacttggctgaggag	S12B
	Retron_Lib_BC3_Fwd	Illumina NGS Primer	ACACTCTTTCCCTACACGACGCTCTTCCGATCTAGGAagcgagaggtttatcattaaggtcaac	5F; S10D; S11B
	Retron_Lib_BC3_Rev	Illumina NGS Primer	GACTGGAGTTCAGACGTGTGCTCTTCCGATCTAATTaggcttttgacttggctgaggag	5F; S10D; S11B

## Sheet: S3 - PANCE Selection
Table S3 | Overview of PANCE Selection
	R1-3: AraC WT Phage; No Arabinose
	Days	Selection Step	Arabinose (mM)	ATc (ng/mL)	IPTG (µM)	Dilution Factor**	Volume
	1	Mutagenesis (pLlacO1-DP6)	0	50	1000	1000 pfu/mL Initial	5mL
	2*	Positive Selection (PACE_AP_Pos_pBADProm)	0	0	0	1:1000	10mL
	3	Mutagenesis	0	25	1000	1:10000	5mL
	4	Positive Selection	0	0	0	1:1000	5mL
	5	Mutagenesis	0	25	1000	1:10000	5mL
	6	Positive Selection	0	0	0	1:1000	5mL
	7	Mutagenesis	0	25	1000	1:10000	5mL
	8	Positive Selection	0	0	0	1:10000	5mL
	9	Mutagenesis	0	25	1000	1:1000000	5mL
	10	Positive Selection	0	0	0	1:10000000	5mL
	R4-6: AraC WT Phage; Decreasing Arabinose
	Days	Selection Step	Arabinose (uM)	ATc (ng/mL)	IPTG (µM)	Dilution Factor**	Volume
	1	Mutagenesis	0	50	1000	1000 pfu/mL Initial	5mL
	2*	Positive Selection	100	0	0	1:1000	10mL
	3	Mutagenesis	0	25	1000	1:1000000	5mL
	4	Positive Selection	10	0	0	1:10000	5mL
	5	Mutagenesis	0	25	1000	1:10000	5mL
	6	Positive Selection	0	0	0	1:10000	5mL
	7	Mutagenesis	0	25	1000	1:10000	5mL
	8	Positive Selection	0	0	0	1:10000	5mL
	9	Mutagenesis	0	25	1000	1:100000	5mL
	10	Positive Selection	0	0	0	1:10000000	5mL
	*Phage Dilutions were split from the same inital mutagenesis seed pool
	**Dilutions for all triplicates were done the same per set

## Sheet: S4 - POGO-PANCE Selection
Table S4 | Overview of POGO-PANCE Selection
	P1/Strategy 1
		Input Selection Phage:	Number
		AraC R2 S170 LOV	1-2
		AraC R5 S170 LOV	3-4
	Days	Selection Step	Blue Light	ATc (ng/mL)	IPTG (µM)	Dilution Factor	Volume
	1	Mutagenesis (pLlacO1-DP6)	Off	50	1000	1000 pfu/mL Initial	5mL
	2*	Negative Selection (PACE_AP_GIII_Titrate and PACE_AP_Neg_pBADProm)	On	0	25	1:100 (R2 &R5)	5mL
	3	Positive Selection (PACE_AP_Pos_pBADProm)	Off	0	0	[1] 1:10,000 [2] 1:10,000 [3] 1:100 [4] 1:100	5mL
	4	Mutagenesis	Off	50	1000	[1] 1:100 [2] 1:100 [3] 1:100 [4] 1:100	5mL
	5	Negative Selection	On	0	25	[1] 1:100 [2] 1:100 [3] 1:100 [4] 1:100	5mL
	6	Positive Selection	Off	0	0	[1] 1:100 [2] 1:100 [3] 1:100 [4] 1:100	5mL
	7	Mutagenesis	Off	50	1000	[1] 1:1000 [2] 1:10,000 [3] 1:100,00 [4] 1:100,00	5mL
	8	Negative Selection	On	0	25	[1] 1:100 [2] 1:100 [3] 1:100 [4] 1:100	5mL
	9	Positive Selection	Off	0	0	[1] 1:100 [2] 1:100 [3] 1:100 [4] 1:100	5mL
	P2/Strategy 2
		Input Selection Phage:	Number
		AraC R2 S170 LOV	5-6
		AraC R5 S170 LOV	7-8
	Days	Selection Step	Light	ATc (ng/mL)	IPTG (µM)	Dilution Factor	Volume
	1	Mutagenesis	Off	50	1000	1000 pfu/mL Initial	5mL
	2*	Positive Selection	Off	0	0	1:100 (R2 & R5)	5mL
	3	Mutagenesis	Off	50	1000	[5] 1:1000 [6] 1:1000 [7] 1:10,000 [8] 1:100	5mL
	4	Positive Selection*	Off	0	0	[5] 1:100 [6] 1:100 [7] 1:100 [8] 1:10,000	5mL
	5	Mutagenesis	Off	50	1000	[5] 1:100 [6] 1:100 [7] 1:100 [8] 1:100	5mL
	6	Negative Selection	On	0	25	[5] 1:100 [6] 1:100 [7] 1:100 [8] 1:100	5mL
	7	Positive Selection	Off	0	0	[5] 1:100 [6] 1:100 [7] 1:100 [8] 1:100	5mL
	8	Mutagenesis	Off	50	1000	[5] 1:100,000 [6] 1:100,000 [7] 1:100,000 [8] 1:100,000	5mL
	9	Negative Selection	On	0	25	[5] 1:100 [6] 1:100 [7] 1:100 [8] 1:100	5mL
	10	Positive Selection	Off	0	0	[5] 1:100 [6] 1:100 [7] 1:100 [8] 1:100	5mL
	P3/Strategy 3
		Input Selection Phage:
		AraC R2 S170 LOV	9-10
		AraC R5 S170 LOV	11-12
	Days	Selection Step	Light	ATc (ng/mL)	IPTG (µM)	Dilution Factor	Volume
	1	Mutagenesis	Off	50	1000	1000 pfu/mL Initial	5mL
	2*	Negative Selection	Off	0	25	1:100 (R2 &R5)	5mL
	3	Positive Selection	On	0	0	[9] 1:1000 [10] 1:1000 [11] 1:1000 [12] 1:1000	5mL
	4	Mutagenesis	Off	50	1000	[9] 1:100 [10] 1:100 [11] 1:100 [12] 1:100	5mL
	5	Negative Selection	Off	0	25	[9] 1:100 [10] 1:100 [11] 1:100 [12] 1:100	5mL
	6	Positive Selection	On	0	0	[9] 1:100 [10] 1:100 [11] 1:100 [12] 1:100	5mL
	7	Mutagenesis	Off	50	1000	[9] 1:10,000 [10] 1:1000 [11] 1:10,000 [12] 1:10,000	5mL
	8	Negative Selection	Off	0	25	[9] 1:100 [10] 1:100 [11] 1:100 [12] 1:100	5mL
	9	Positive Selection	On	0	0	[9] 1:100 [10] 1:100 [11] 1:100 [12] 1:100	5mL
	*Phage Dilutions were split from the same inital mutagenesis seed pool

## Sheet: S5 - POGO-PANCE RAMPhaGE Sel
Table S5 | Overview of Combined POGO-PANCE/RAMPhaGE Selection
		Input Phage: AraC R2 S170 AsLOV2; Duplicate pools P1 and P2
		Days	Selection Step	Blue Light	ATc (ng/mL)	IPTG (µM)	Dilution Factor**	Volume
		1	RAMPhaGE Linker Library (RcP9 Derived)	Off	50	1000	10^8 pfu/mL Initial	5mL
		2*	Negative Selection (PACE_AP_GIII_Titrate and PACE_AP_Neg_pBADProm)	On	0	25	1:100	5mL
		3	Positive Selection (PACE_AP_Pos_pBADProm)	Off	0	0	1:100	5mL
		4	Positive Selection	Off	0	0	1:100	5mL
		*Phage Dilutions were split from the same inital mutagenesis seed pool
		**Dilutions for duplicates were done the same per set

## Sheet: S6 - Linker Library
Table S6 | Defined Linker Library and Naming Convention
	The Linker Library Encoded for the following sets of mutations on both linker sides:						Example for right side:
	AraC side del3						Linker	Notation
	AraC side del2						DEAAKGSLHP (WT)	GS (WT)
	AraC side del1						DEAAKXLHP	X (with X as every possible AA)
	X						DEAAKGGLHP	GG
	GG						DEAAKPPLHP	PP
	PP						DEAAKGXGLHP	GXG (with X as every possible AA)
	GXG						DEAAKGGSGLHP	GGSG
	GGSG						DEAAKGSGGLHP	GSGG
	GSGG						DEAAKGPPGLHP	GPPG
	GPPG						DEAAKGSGSGLHP	GSGSG
	GSGSG						DEAAKGPPPGLHP	GPPPG
	GPPPG						DEAAKGSGGSGLHP	GSGGSG
	GSGGSG						DEAAKGPPPPGLHP	GPPPPG
	GPPPPG						DEAAK - - - HP	(+1del)
	(X = All Amino Acids)						DEAAK - - - - P	(+2del)
							DEAA - - - - -	(+3del)
	For C-terminal LOV2 part (IDEAAK), we additionally include residues corresponding to IDEAAKEL (extended C-terminus) and truncated variants thereof						DEAAKELGSLHP	ELGS
	IDEAAKEL						DEAAKEGSLHP	EGS
	IDEAAKE						DEAA - GSLHP	(-1del)GS
	IDEAA						DEA - - GSLHP	(-2del)GS
	IDEA						DE - - - GSLHP	(-3del)GS
	IDE						D - - - - GSLHP	(-4del)GS
	ID						- - - - - GSLHP	(-5del)GS
	I						Details on the specific notation can be found in the linker_renaming.json file within each folder
	Given the presence of non-encoded overlapping mutations causing errors with our notation style, the following expanded sequences from unclear annotations can be found below with their corresponding figure:
	Linker	Notation	Figure
	IDKAAKKLHPP	KAAKKLHPP	5G
	DEAVKGSLHP	(-2del)VKGS	S16
