# Supplementary material for: Phage-assisted evolution of allosteric protein switches
Source: Nat Commun. 2026 Apr 14;17:3498. doi: 10.1038/s41467-026-71717-0 (PMC13079736; doi:10.1038/s41467-026-71717-0)
Supplement: Supplementary file 6 — Source Data [file 41467_2026_71717_MOESM6_ESM.zip]

Archive with 5 entries (4 files):
- Source_Data/
- Source_Data/Source_Data_raw_data_final.xlsx
- __MACOSX/Source_Data/._Source_Data_raw_data_final.xlsx
- Source_Data/S19_b_Gel_L1-L3.tif
- __MACOSX/Source_Data/._S19_b_Gel_L1-L3.tif
