# Supplementary material for: Phage-assisted evolution of allosteric protein switches
Source: Nat Commun. 2026 Apr 14;17:3498. doi: 10.1038/s41467-026-71717-0 (PMC13079736; doi:10.1038/s41467-026-71717-0)
Supplement: Supplementary file 6 — Source Data [file 41467_2026_71717_MOESM6_ESM.zip › Source_Data/Source_Data_raw_data_final.xlsx]

## Sheet: Fig 2B
		SP-AraC: 10^6 Input phage
	0mM	1320000	1160000	1050000
	1mM	33400000	22200000	19200000
	10mM	26000000	9180000	27500000

## Sheet: Fig 2F
		LB Only			10mM L-Arabinose
	WT	35.3333	35.6667	31.6667	14386.7	13688	12875
	R1	6541.33	6603.67	8260	17757	17439	16638.3
	R2	17993	18664.3	22288	23473.3	25505	23247.3
	R3	1659.33	1608.67	5976.33	21043.3	20929.3	21023
	R4	10976	11858	20360.3	22644.7	25387.3	24502
	R5	24158.3	24434.7	25059	23158	24112.3	24082.7
	R6	68	53.3333	219.667	23136	19200.3	17515

## Sheet: Fig 4B
		Dark	Light	Fold Change
	WT-LOV	46.5679	37.2036	1.2517
	WT-LOV + 10mM L-Arabinose	591.709	46.202	12.807
	WT-R2	60.638	39.3668	1.54033
	WT-R2 + 10mM L-Arabinose	34909.4	5694.54	6.13034
	R2-LOV_P1.1_C1	20369.6	18790	1.08406
	R2-LOV_P1.1_C2	29305.6	1167.5	25.1012
	R2-LOV_P1.1_C3	22108.6	546.594	40.448
	R2-LOV_P1.2_C1	28358.1	1667.72	17.0041
	R2-LOV_P1.2_C3	28988.5	1635.09	17.729
	R2-LOV_P1.2_C4	37095.8	21116.7	1.7567
	R2-LOV_P2.1_C1	28309.3	991.783	28.5438
	R2-LOV_P2.1_C2	34025.6	15882.2	2.14238
	R2-LOV_P2.1_C3	30927.7	1190.42	25.9805
	R2-LOV_P2.1_C4	34122.6	8357.36	4.08293
	R2-LOV_P2.2_C1	27156.3	1665.5	16.3052
	R2-LOV_P2.2_C4	22277.4	1562.32	14.2591
	R2-LOV_P3.1_C1	33399.8	32178.2	1.03796
	WT-R5	751.638	225.04	3.34001
	WT-R5 + 10mM L-Arabinose	29500.2	2551.92	11.56
	R5-LOV_P1.1_C1	29411.3	10514.9	2.7971
	R5-LOV_P1.1_C2	25971.1	8809.49	2.94808
	R5-LOV_P1.1_C3	33767.9	3220.43	10.4855
	R5-LOV_P1.1_C4	32996.1	7189.78	4.5893
	R5-LOV_P1.2_C1	29109.9	3591	8.10636
	R5-LOV_P1.2_C2	19086.6	3690.67	5.17157
	R5-LOV_P1.2_C3	28334.8	1634.72	17.3332
	R5-LOV_P2.2_C1	23576.1	22403.9	1.05232
	R5-LOV_P2.2_C2	29112.5	9412.35	3.09301
	R5-LOV_P2.2_C3	31184.4	21344.3	1.46102
	R5-LOV_P2.2_C4	18706.3	17662.7	1.05909
	R5-LOV_P3.2_C1	51.3645	40.1385	1.27968
	R5-LOV_P3.2_C2	49.3381	38.4268	1.28395
	R5-LOV_P3.2_C3	56.2932	44.1168	1.276
	R5-LOV_P3.2_C4	32696.5	5824.08	5.61402

## Sheet: Fig 5J
		Light Off			Light On
	WT	58.0429	50.3585	53.7503	46.3252	43.8282	41.821
	R2	994.575	1294.53	801.797	50.4428	43.2717	43.6419
	R2 LDelK	32656.9	39204.1	33227.4	89.6822	72.8511	90.2049
	R2 LDelN	19523	24136.4	19797.2	47.3922	53.2422	50.5625
	R2 LDelR	28581.7	30506.8	28777.4	69.1077	62.9338	76.6048
	R2 LDelQ	17440.5	18717.4	15377.3	50.6693	57.0066	42.627
	R2 LDelA	19764.8	18963.7	15008.3	47.1839	50.49	44.3172

## Sheet: Fig S1C
		R1	R2	R3	R4	R5	R6
	Inital	1000	1000	1000	1000	1000	1000
	D1	17100000000	17100000000	17100000000	17100000000	17100000000	17100000000
	D2	304000000	460000000	303000000	8390000000	10100000000	10100000000
	D3	793000000	489000000	494000000	1630000000	1600000000	1600000000
	D4	69500000	97200000	88500000	46100000	45600000	45600000
	D5	1990000000	764000000	811000000	1030000000	1800000000	1800000000
	D6	364000000	625000000	380000000	181000000	106000000	106000000
	D7	2070000000	5480000000	4850000000	4630000000	4550000000	5110000000
	D8	12600000000	12600000000	12000000000	6350000000	6120000000	5450000000
	D9	16100000000	16100000000	16300000000	20200000000	16600000000	15700000000
	D10	74400000	65400000	111000000	57500000	39500000	18500000

## Sheet: Fig S1D
		R1	R2	R3		R4	R5	R6
	PS1	1.25027	1.43002	1.24856		2.69107	2.76986	2.61992
	PS2	2.08834	2.25768	2.12886		2.45294	2.45495	2.7381
	PS3	2.67735	2.88637	2.82828		3.24569	2.77061	3.43723
	PS4	4.78511	4.36026	4.39127		4.13749	4.12858	4.02848
	PS5	4.66526	4.60822	4.83103		4.45374	4.37771	4.06997

## Sheet: Fig S4F
		0uM IPTG Light Off			0uM IPTG Light On
	AraC S170 LOV WT	33.3333	34	34	35.3333	27.3333	32
	AraC S170 LOV R1	36.6667	36.6667	35.3333	35	31	36.6667
	AraC S170 LOV R2	41.3333	42.6667	42.3333	36	30.3333	28.3333
	AraC S170 LOV R3	37	39.3333	40.3333	32.6667	33.3333	32.6667
	AraC S170 LOV R4	44.6667	47.3333	44.6667	32.3333	32.6667	35.3333
	AraC S170 LOV R5	76.6667	90	100	37.6667	44.3333	39
	AraC S170 LOV R6	39.6667	43.6667	40.6667	33.6667	41	36.6667

## Sheet: Fig S4G
		400uM IPTG Light Off			400uM IPTG Light On
	AraC S170 LOV WT	99	129.667	147	35.6667	36.6667	31.3333
	AraC S170 LOV R1	4509.33	5203.67	6010	50	54.6667	56.6667
	AraC S170 LOV R2	19975.3	21731	22299.7	1236	2684.67	2551
	AraC S170 LOV R3	41.3333	42.6667	45.6667	32.6667	32.3333	35.3333
	AraC S170 LOV R4	19504.7	21348	22265.3	1396.67	3599	3723
	AraC S170 LOV R5	9519	12561	13147	242	309.667	289
	AraC S170 LOV R6	49.3333	66	64.3333	41	42	38.3333

## Sheet: Fig S5B
		R2 P1.1	R2 P1.2	R5 P1.1	R5 P1.2		R2 P2.1	R2 P2.2	R5 P2.1	R5 P2.2		R2 P3.1	R2 P3.2	R5 P3.1	R5 P3.2
	Inital	1000	1000	1000	1000		1000	1000	1000	1000		1000	1000	1000	1000
	D1	88450000	88450000	103600000	103600000		88450000	88450000	103600000	103600000		88450000	88450000	103600000	103600000
	D2						8438000	6145000	17930000	10970
	D3	15370	17520	853400	779.4		76600	364100	741900	39910000		197900	429700	78810	87610
	D4	7179000	5321000	95990000	49340		699800	320800	936100	868500		1550000	9491000	21270000	21430000
	D5						89580000	4825000	62010000	115200000
	D6	746200	4388000	11940000	11410							1739000	85400	4683000	393000
	D7	199000	1584000	5283000	3407		75390000	4190000	12710000	40310000		376200	1601000	870200	1951000
	D8						20680000	15250000	14180000	13590000
	D9	4328000	2132000	20430000	18320							255200	418800	189200	390400
	D10						245700000	60010000	29620000	63480000

## Sheet: Fig S10a
		Light Off			Light On
	pBLADE(FP6*)-mCherry	178.001	211.652	142.366	1456.22	1959.8	1102.82
	pBLADE(FP6**)-mCherry	154.947	164.05	151.997	1087.18	1383.31	897.824

[truncated: 8 more sheets: Fig S10b, Fig S17a, Fig S17b, Fig S18b, Fig S18c, Fig S18d, Fig S18e, Fig S18f]
